# Supplementary material for: Phenotypic Characterization of Immortalized Chondrocytes from a Desbuquois Dysplasia Type 1 Mouse Model: A Tool for Studying Defects in Glycosaminoglycan Biosynthesis
Source: Int J Mol Sci. 2021 Aug 27;22(17):9304. doi: 10.3390/ijms22179304 (PMC8431031; doi:10.3390/ijms22179304)
Supplement: Supplementary file 1 [file ijms-22-09304-s001.zip]

Archive with 1 entries (1 files):
- ijms-1293483-supplementary.pdf
